# Supplementary material for: Microbial succession in response to pollutants in batch-enrichment culture
Source: Sci Rep. 2016 Feb 24;6:21791. doi: 10.1038/srep21791 (PMC4764846; doi:10.1038/srep21791)
Supplement: Supplementary Datasets 1 [file srep21791-s2.csv]

Feature	Log Max Mean	Top-Rank Class	Log LDA Score
Bacteria.Proteobacteria.Alphaproteobacteria.Rhizobiales.Phyllobacteriaceae	3.436290637	C18	3.614014353	0.020808295
Bacteria.Bacteroidetes.Sphingobacteriia	5.458020015	C18	5.025331121	0.000774243
Bacteria.Bacteroidetes.Sphingobacteriia.Sphingobacteriales.Other	3.835155009	C18	3.459653467	0.010522479
Bacteria.Proteobacteria.Alphaproteobacteria.Rhizobiales.Bradyrhizobiaceae.Nitrobacter	2.591480427	C18	4.049754724	0.019233496
Bacteria.Proteobacteria.Deltaproteobacteria.Bdellovibrionales	3.801985351	C18	3.533152272	0.014100822
Bacteria.Proteobacteria.Alphaproteobacteria.Rhizobiales.Hyphomicrobiaceae	3.706639429	C18	3.435858632	2.47E-05
Bacteria.Proteobacteria.Alphaproteobacteria.Rhizobiales	4.238213587	C18	3.701370191	0.014243882
Bacteria.Proteobacteria.Alphaproteobacteria.Rhizobiales.Phyllobacteriaceae.Aquamicrobium	2.861905793	C18	4.147476309	0.006382983
Bacteria.Actinobacteria.Actinobacteria.Actinomycetales.Nocardiaceae.Gordonia	4.503541802	C18	4.166552821	0.000269866
Bacteria.Proteobacteria.Deltaproteobacteria.Bdellovibrionales.Bdellovibrionaceae	3.801985351	C18	3.533152272	0.014100822
Bacteria.Actinobacteria.Actinobacteria.Actinomycetales.Nocardiaceae.Other	2.74795949	C18	3.978175187	0.005548619
Bacteria.Actinobacteria.Actinobacteria.Actinomycetales.Nakamurellaceae	3.226912263	C18	3.344706133	0.000687625
Bacteria.Bacteroidetes.Cytophagia.Cytophagales.Other	2.961733378	C18	3.485894351	0.044250774
Bacteria.Actinobacteria.Actinobacteria.Actinomycetales.Other	3.662212661	C18	3.4836903	0.001001565
Bacteria.Proteobacteria.Alphaproteobacteria.Rhizobiales.Hyphomicrobiaceae.Devosia	3.706639429	C18	3.435858632	2.47E-05
Bacteria.Actinobacteria.Actinobacteria	4.694226616	C18	4.325811749	0.000185567
Bacteria.Bacteroidetes.Sphingobacteriia.Sphingobacteriales.Other.Other	3.835155009	C18	3.459653467	0.010522479
Bacteria.Bacteroidetes.Cytophagia	2.961733378	C18	3.489098189	0.044250774
Bacteria.Actinobacteria.Actinobacteria.Actinomycetales.Nakamurellaceae.Nakamurella	3.226912263	C18	3.344706133	0.000687625
Bacteria.Bacteroidetes.Sphingobacteriia.Sphingobacteriales.Chitinophagaceae.Other	5.351951362	C18	4.928106298	0.000333263
Bacteria.Planctomycetes.Planctomycetia.Planctomycetales.Planctomycetaceae.Other	4.805569509	C18	4.485301987	0.032571548
Bacteria.Proteobacteria.Gammaproteobacteria.Enterobacteriales.Enterobacteriaceae.Other	2.874625608	C18	4.02325946	0.019195737
Bacteria.Actinobacteria.Actinobacteria.Actinomycetales.Other.Other	3.662212661	C18	3.4836903	0.001001565
Bacteria.Proteobacteria.Deltaproteobacteria.Bdellovibrionales.Bdellovibrionaceae.Bdellovibrio	3.801985351	C18	3.533152272	0.014100822
Bacteria.Actinobacteria.Actinobacteria.Actinomycetales.Nocardioidaceae	3.288795356	C18	3.408907019	0.003555658
Bacteria.Bacteroidetes.Sphingobacteriia.Sphingobacteriales.Chitinophagaceae	5.437214958	C18	5.005910043	0.000513547
Bacteria.Bacteroidetes.Cytophagia.Cytophagales.Other.Other	2.961733378	C18	3.488173609	0.044250774
Bacteria.Actinobacteria.Actinobacteria.Actinomycetales	4.694226616	C18	4.325811749	0.000185567
Bacteria.Bacteroidetes.Sphingobacteriia.Sphingobacteriales	5.458020015	C18	5.025331121	0.000774243
Bacteria.Actinobacteria.Actinobacteria.Actinomycetales.Microbacteriaceae.Microbacterium	3.329116219	C18	3.363920302	0.000887376
Bacteria.Actinobacteria.Actinobacteria.Actinomycetales.Nocardioidaceae.Aeromicrobium	3.288795356	C18	3.408907019	0.003555658
Bacteria.Bacteroidetes.Cytophagia.Cytophagales	2.961733378	C18	3.483509363	0.044250774
Bacteria.Actinobacteria.Actinobacteria.Actinomycetales.Nocardiaceae	4.543173994	C18	4.179454557	0.000972895
Bacteria.Actinobacteria	4.694226616	C18	4.325811749	0.000185567
Bacteria.Proteobacteria.Alphaproteobacteria.Rhizobiales.Bradyrhizobiaceae.Other	3.049321177	C18	3.490103557	0.039509558
Bacteria.Other.Other	4.320184961	PC	3.753727239	0.000193503
Bacteria.Proteobacteria.Alphaproteobacteria.Rhodospirillales	3.038351368	PC	3.370647283	0.018582729
Bacteria.Proteobacteria.Betaproteobacteria.Burkholderiales	5.444836265	PC	4.975274989	0.001295045
Bacteria.Other.Other.Other.Other.Other	4.320184961	PC	3.753727239	0.000193503
Bacteria.Proteobacteria.Alphaproteobacteria.Rhodospirillales.Acetobacteraceae	3.038351368	PC	3.370647283	0.018582729
Bacteria.Proteobacteria.Betaproteobacteria	5.464604626	PC	4.973147802	0.001545142
Bacteria.Proteobacteria.Betaproteobacteria.Burkholderiales.Comamonadaceae.Other	5.231242449	PC	4.706509189	0.007535075
Bacteria.Other.Other.Other	4.320184961	PC	3.753727239	0.000193503
Bacteria.Other	4.320184961	PC	3.753727239	0.000193503
Bacteria.Other.Other.Other.Other	4.320184961	PC	3.753727239	0.000193503
Bacteria.Proteobacteria.Betaproteobacteria.Burkholderiales.Comamonadaceae.Hydrogenophaga	4.831583561	PC	4.553668475	0.00048918
Bacteria.Proteobacteria.Betaproteobacteria.Burkholderiales.Comamonadaceae	5.386060765	PC	4.939456731	0.002629494
Bacteria.Proteobacteria.Alphaproteobacteria.Rhodospirillales.Acetobacteraceae.Other	3.038351368	PC	3.370647283	0.018582729
Bacteria.Proteobacteria.Betaproteobacteria.Burkholderiales.Burkholderiales_incertae_sedis.Aquabacterium	3.341172655	PCC	3.667237129	0.010367158
Bacteria.Proteobacteria.Gammaproteobacteria	5.677487097	PCC	5.248980922	0.002825901
Bacteria.Proteobacteria.Gammaproteobacteria.Xanthomonadales.Xanthomonadaceae.Dokdonella	4.432128759	PCC	4.040044472	0.001439221
Bacteria.Proteobacteria	5.86341292	PCC	5.237498464	0.002296797
Bacteria.Proteobacteria.Betaproteobacteria.Burkholderiales.Comamonadaceae.Delftia	3.793948607	PCC	3.584633459	0.000800413
Bacteria.Proteobacteria.Gammaproteobacteria.Pseudomonadales	5.552954141	PCC	5.194661641	0.00259721
Bacteria.Proteobacteria.Betaproteobacteria.Burkholderiales.Burkholderiales_incertae_sedis	3.341172655	PCC	3.667237129	0.010367158
Bacteria.Proteobacteria.Betaproteobacteria.Burkholderiales.Alcaligenaceae.Pigmentiphaga	3.306279489	PCC	3.628542796	0.003791078
Bacteria.Verrucomicrobia	4.525293396	PHE	4.157731479	0.023404123
Bacteria.Proteobacteria.Alphaproteobacteria.Sphingomonadales	5.424991438	PHE	5.10817221	7.77E-05
Bacteria.Proteobacteria.Alphaproteobacteria.Rhizobiales.Other	3.211011627	PHE	3.626324075	0.033780247
Bacteria.Proteobacteria.Alphaproteobacteria.Rhizobiales.Bradyrhizobiaceae	3.892282665	PHE	3.500208868	0.03886304
Bacteria.Proteobacteria.Alphaproteobacteria.Sphingomonadales.Other.Other	3.456466018	PHE	3.533474088	2.28E-05
Bacteria.Proteobacteria.Betaproteobacteria.Nitrosomonadales	4.090461115	PHE	3.749288531	0.006074548
Bacteria.Proteobacteria.Alphaproteobacteria.Sphingomonadales.Sphingomonadaceae.Other	3.94864393	PHE	3.700418953	2.72E-05
Bacteria.Proteobacteria.Betaproteobacteria.Burkholderiales.Oxalobacteraceae	3.564037495	PHE	3.49715874	0.005548619
Bacteria.Verrucomicrobia.Spartobacteria.Spartobacteria_genera_incertae_sedis.Spartobacteria_genera_incertae_sedis	4.491846473	PHE	4.125689172	0.01897266
Bacteria.Proteobacteria.Betaproteobacteria.Burkholderiales.Alcaligenaceae.Other	4.454142547	PHE	4.0665995	0.00184564
Bacteria.Verrucomicrobia.Spartobacteria	4.491846473	PHE	4.125689172	0.01897266
Bacteria.Proteobacteria.Betaproteobacteria.Burkholderiales.Other.Other	4.216076969	PHE	3.79046586	6.19E-05
Bacteria.Proteobacteria.Alphaproteobacteria.Sphingomonadales.Sphingomonadaceae	5.420296779	PHE	5.104121533	7.75E-05
Bacteria.Proteobacteria.Alphaproteobacteria.Sphingomonadales.Other	3.456466018	PHE	3.533474088	2.28E-05
Bacteria.Verrucomicrobia.Spartobacteria.Spartobacteria_genera_incertae_sedis	4.491846473	PHE	4.125689172	0.01897266
Bacteria.Proteobacteria.Betaproteobacteria.Nitrosomonadales.Nitrosomonadaceae.Nitrosomonas	4.090461115	PHE	3.749288531	0.006074548
Bacteria.Proteobacteria.Alphaproteobacteria	5.471187859	PHE	5.133815986	7.08E-05
Bacteria.Proteobacteria.Alphaproteobacteria.Sphingomonadales.Sphingomonadaceae.Sphingomonas	3.132649701	PHE	3.634739376	0.018670083
Bacteria.Proteobacteria.Betaproteobacteria.Burkholderiales.Other	4.216076969	PHE	3.79046586	6.19E-05
Bacteria.Proteobacteria.Alphaproteobacteria.Sphingomonadales.Sphingomonadaceae.Novosphingobium	3.6743256	PHE	3.494422641	0.000102873
Bacteria.Proteobacteria.Alphaproteobacteria.Rhizobiales.Other.Other	3.211011627	PHE	3.626324075	0.033780247
Bacteria.Proteobacteria.Alphaproteobacteria.Sphingomonadales.Sphingomonadaceae.Sphingobium	5.341007483	PHE	5.040280199	0.000805416
Bacteria.Verrucomicrobia.Spartobacteria.Spartobacteria_genera_incertae_sedis.Spartobacteria_genera_incertae_sedis.Spartobacteria_genera_incertae_sedis	4.491846473	PHE	4.125689172	0.01897266
Bacteria.Proteobacteria.Betaproteobacteria.Nitrosomonadales.Nitrosomonadaceae	4.090461115	PHE	3.749288531	0.006074548
Bacteria.Proteobacteria.Betaproteobacteria.Burkholderiales.Oxalobacteraceae.Naxibacter	3.564037495	PHE	3.49715874	0.005548619
Bacteria.Firmicutes.Bacilli.Lactobacillales.Streptococcaceae	2.826403231			-
Bacteria.Bacteroidetes.Sphingobacteriia.Sphingobacteriales.Cyclobacteriaceae.Algoriphagus	3.800885616			-
Bacteria.Proteobacteria.Betaproteobacteria.Rhodocyclales	3.932624469			-
Bacteria.Verrucomicrobia.Other	3.39524911			-
Bacteria.Proteobacteria.Gammaproteobacteria.Xanthomonadales.Xanthomonadaceae.Rhodanobacter	2.806510092			-
Bacteria.Proteobacteria.Alphaproteobacteria.Rhizobiales.Brucellaceae.Ochrobactrum	3.399297223			-
Bacteria.Proteobacteria.Deltaproteobacteria	4.291341352			-
Bacteria.Actinobacteria.Actinobacteria.Actinomycetales.Nocardiaceae.Rhodococcus	2.692419789			-
Bacteria.Proteobacteria.Alphaproteobacteria.Caulobacterales.Caulobacteraceae.Brevundimonas	2.784460228			-
Bacteria.Bacteroidetes.Sphingobacteriia.Sphingobacteriales.Chitinophagaceae.Flavitalea	2.888787868			-
Bacteria.Bacteroidetes.Flavobacteriia.Flavobacteriales.Cryomorphaceae	3.854190897			-
Bacteria.Bacteroidetes.Sphingobacteriia.Sphingobacteriales.Cyclobacteriaceae	3.800885616			-
Bacteria.Proteobacteria.Deltaproteobacteria.Myxococcales.Other	3.437468484			-
Bacteria.Proteobacteria.Gammaproteobacteria.Enterobacteriales.Enterobacteriaceae.Escherichia_Shigella	3.892598275			-
Bacteria.Proteobacteria.Alphaproteobacteria.Rhizobiales.Rhodobiaceae.Parvibaculum	3.610876497			-
Bacteria.Verrucomicrobia.Other.Other.Other	3.39524911			-
Bacteria.Acidobacteria.Acidobacteria_Gp3.Other.Other	3.151641757			-
Bacteria.Proteobacteria.Gammaproteobacteria.Xanthomonadales.Sinobacteraceae.Steroidobacter	3.152615205			-
Bacteria.Proteobacteria.Alphaproteobacteria.Caulobacterales.Hyphomonadaceae.Hyphomonas	3.458014057			-
Bacteria.Acidobacteria.Acidobacteria_Gp6.Gp6.Gp6.Gp6	3.089267751			-
Bacteria.Bacteroidetes	5.667444264			-
Bacteria.Bacteroidetes.Sphingobacteriia.Sphingobacteriales.Chitinophagaceae.Niabella	4.522487703			-
Bacteria.Firmicutes.Negativicutes	3.185682509			-
Bacteria.Bacteroidetes.Flavobacteriia.Flavobacteriales	5.263222304			-
Bacteria.Proteobacteria.Gammaproteobacteria.Legionellales.Coxiellaceae	2.980506354			-
Bacteria.Proteobacteria.Gammaproteobacteria.Xanthomonadales.Xanthomonadaceae.Stenotrophomonas	4.229855655			-
Bacteria.Bacteroidetes.Flavobacteriia.Flavobacteriales.Flavobacteriaceae	5.247024549			-
Bacteria.Acidobacteria.Acidobacteria_Gp6	3.089267751			-
Bacteria.Proteobacteria.Alphaproteobacteria.Rhizobiales.Rhizobiaceae	2.761724435			-
Bacteria.Acidobacteria.Acidobacteria_Gp3	3.151641757			-
Bacteria.Proteobacteria.Betaproteobacteria.Other.Other.Other	3.426853844			-
Bacteria.Proteobacteria.Other	4.512650103			-
Bacteria.Proteobacteria.Alphaproteobacteria.Other	3.996102302			-
Bacteria.Proteobacteria.Alphaproteobacteria.Sphingomonadales.Sphingomonadaceae.Sphingopyxis	4.461741826			-
Bacteria.Bacteroidetes.Other.Other	5.105988736			-
Bacteria.Proteobacteria.Betaproteobacteria.Burkholderiales.Alcaligenaceae	4.582436253			-
Bacteria.Proteobacteria.Betaproteobacteria.Rhodocyclales.Rhodocyclaceae.Azospira	3.479517389			-
Bacteria.Bacteroidetes.Sphingobacteriia.Sphingobacteriales.Sphingobacteriaceae.Sphingobacterium	2.590668724			-
Bacteria.Proteobacteria.Betaproteobacteria.Rhodocyclales.Rhodocyclaceae	3.932624469			-
Bacteria.Proteobacteria.Alphaproteobacteria.Rhizobiales.Brucellaceae	3.399297223			-
Bacteria.Bacteroidetes.Flavobacteriia.Flavobacteriales.Flavobacteriaceae.Soonwooa	2.999255383			-
Bacteria.Proteobacteria.Betaproteobacteria.Rhodocyclales.Rhodocyclaceae.Thauera	3.034750467			-
Bacteria.Proteobacteria.Gammaproteobacteria.Enterobacteriales	3.910494808			-
Bacteria.Proteobacteria.Gammaproteobacteria.Legionellales.Coxiellaceae.Coxiella	2.980506354			-
Bacteria.Bacteroidetes.Bacteroidia	3.673426196			-
Bacteria.Proteobacteria.Betaproteobacteria.Burkholderiales.Comamonadaceae.Diaphorobacter	3.394839472			-
Bacteria.Verrucomicrobia.Other.Other	3.39524911			-
Bacteria.Proteobacteria.Gammaproteobacteria.Pseudomonadales.Moraxellaceae.Acinetobacter	4.282978598			-
Bacteria.Bacteroidetes.Bacteroidetes_incertae_sedis	3.280827649			-
Bacteria.Proteobacteria.Gammaproteobacteria.Other	4.299841487			-
Bacteria.Bacteroidetes.Bacteroidia.Bacteroidales.Prevotellaceae.Prevotella	3.506289692			-
Bacteria.Proteobacteria.Gammaproteobacteria.Xanthomonadales.Xanthomonadaceae	5.029289488			-
Bacteria.Proteobacteria.Betaproteobacteria.Other.Other	3.426853844			-
Bacteria.Bacteroidetes.Flavobacteriia.Flavobacteriales.Other	3.66618079			-
Bacteria.Bacteroidetes.Other.Other.Other.Other	5.105988736			-
Bacteria.Proteobacteria.Gammaproteobacteria.Xanthomonadales.Xanthomonadaceae.Thermomonas	3.813646769			-
Bacteria.Bacteroidetes.Sphingobacteriia.Sphingobacteriales.Sphingobacteriaceae	2.590668724			-
Bacteria.Proteobacteria.Gammaproteobacteria.Xanthomonadales.Xanthomonadaceae.Pseudoxanthomonas	4.267498091			-
Bacteria.Firmicutes.Bacilli.Lactobacillales	2.826403231			-
Bacteria.Proteobacteria.Gammaproteobacteria.Pseudomonadales.Moraxellaceae	4.543760328			-
Bacteria.Proteobacteria.Gammaproteobacteria.Xanthomonadales	5.031602356			-
Bacteria.Bacteroidetes.Flavobacteriia.Flavobacteriales.Flavobacteriaceae.Moheibacter	3.138492707			-
Bacteria.Proteobacteria.Alphaproteobacteria.Rhizobiales.Bradyrhizobiaceae.Rhodopseudomonas	2.93093641			-
Bacteria.Proteobacteria.Gammaproteobacteria.Legionellales	3.972977094			-
Bacteria.Actinobacteria.Actinobacteria.Actinomycetales.Nocardiaceae.Nocardia	3.336320273			-
Bacteria.Actinobacteria.Actinobacteria.Actinomycetales.Microbacteriaceae.Cryobacterium	3.026487219			-
Bacteria.Bacteroidetes.Other.Other.Other	5.105988736			-
Bacteria.Proteobacteria.Betaproteobacteria.Burkholderiales.Comamonadaceae.Simplicispira	3.142000745			-
Bacteria.Actinobacteria.Actinobacteria.Actinomycetales.Tsukamurellaceae	3.030057962			-
Bacteria.Chloroflexi.Anaerolineae.Anaerolineales	3.467962738			-
Bacteria.Bacteroidetes.Sphingobacteriia.Sphingobacteriales.Chitinophagaceae.Flavisolibacter	3.111398984			-
Bacteria.Proteobacteria.Gammaproteobacteria.Pseudomonadales.Pseudomonadaceae.Other	5.518428177			-
Bacteria.Bacteroidetes.Flavobacteriia.Flavobacteriales.Flavobacteriaceae.Capnocytophaga	2.801145186			-
Bacteria.Bacteroidetes.Flavobacteriia.Flavobacteriales.Flavobacteriaceae.Flavobacterium	4.574183641			-
Bacteria.Proteobacteria.Betaproteobacteria.Rhodocyclales.Rhodocyclaceae.Shinella	3.649633597			-
Bacteria.Bacteroidetes.Bacteroidia.Bacteroidales.Porphyromonadaceae.Proteiniphilum	3.177821722			-
Bacteria.Chloroflexi	3.467962738			-
Bacteria.Bacteroidetes.Bacteroidia.Bacteroidales	3.673426196			-
Bacteria.Planctomycetes.Planctomycetia.Planctomycetales	4.830167543			-
Bacteria.Verrucomicrobia.Other.Other.Other.Other	3.39524911			-
Bacteria.Proteobacteria.Alphaproteobacteria.Rhizobiales.Rhodobiaceae	3.610876497			-
Bacteria.Proteobacteria.Gammaproteobacteria.Pseudomonadales.Pseudomonadaceae	5.518428177			-
Bacteria.Proteobacteria.Alphaproteobacteria.Caulobacterales.Caulobacteraceae	3.123171532			-
Bacteria.Proteobacteria.Alphaproteobacteria.Caulobacterales.Hyphomonadaceae	3.458014057			-
Bacteria.Actinobacteria.Actinobacteria.Actinomycetales.Microbacteriaceae.Leucobacter	2.981731895			-
Bacteria.Firmicutes.Clostridia	3.158752087			-
Bacteria.Proteobacteria.Gammaproteobacteria.Xanthomonadales.Xanthomonadaceae.Other	4.778910637			-
Bacteria.Planctomycetes	4.830167543			-
Bacteria.Bacteroidetes.Flavobacteriia.Flavobacteriales.Cryomorphaceae.Other	3.638393988			-
Bacteria.Proteobacteria.Deltaproteobacteria.Myxococcales.Polyangiaceae.Byssovorax	3.967575235			-
Bacteria.Firmicutes.Clostridia.Clostridiales.Clostridiales_IncertaeSedisXI	3.158752087			-
Bacteria.Proteobacteria.Gammaproteobacteria.Xanthomonadales.Xanthomonadaceae.Lysobacter	2.78354587			-
Bacteria.Firmicutes	3.56173265			-
Bacteria.Firmicutes.Negativicutes.Selenomonadales.Veillonellaceae.Veillonella	3.185682509			-
Bacteria.Chloroflexi.Anaerolineae.Anaerolineales.Anaerolineaceae.Other	3.467962738			-
Bacteria.Bacteroidetes.Flavobacteriia.Flavobacteriales.Flavobacteriaceae.Chryseobacterium	4.472618661			-
Bacteria.Proteobacteria.Alphaproteobacteria.Rhizobiales.Phyllobacteriaceae.Other	3.301720565			-
Bacteria.Proteobacteria.Betaproteobacteria.Burkholderiales.Comamonadaceae.Pseudorhodoferax	2.806073611			-
Bacteria.Bacteroidetes.Other	5.105988736			-
Bacteria.Proteobacteria.Gammaproteobacteria.Xanthomonadales.Xanthomonadaceae.Arenimonas	3.037653754			-
Bacteria.Proteobacteria.Deltaproteobacteria.Myxococcales.Other.Other	3.437468484			-
Bacteria.Proteobacteria.Alphaproteobacteria.Caulobacterales.Caulobacteraceae.Phenylobacterium	2.856812869			-
Bacteria.Bacteroidetes.Flavobacteriia.Flavobacteriales.Flavobacteriaceae.Other	5.223524894			-
Bacteria.Proteobacteria.Alphaproteobacteria.Caulobacterales	3.543494094			-
Bacteria.Firmicutes.Bacilli.Lactobacillales.Streptococcaceae.Streptococcus	2.826403231			-
Bacteria.Proteobacteria.Other.Other.Other.Other	4.512650103			-
Bacteria.Acidobacteria	3.354162763			-
Bacteria.Proteobacteria.Gammaproteobacteria.Xanthomonadales.Sinobacteraceae	3.152615205			-
Bacteria.Proteobacteria.Other.Other	4.512650103			-
Bacteria.Proteobacteria.Gammaproteobacteria.Legionellales.Legionellaceae	3.971298153			-
Bacteria.Firmicutes.Bacilli	2.826403231			-
Bacteria.Actinobacteria.Actinobacteria.Actinomycetales.Microbacteriaceae.Other	2.763985908			-
Bacteria.Proteobacteria.Alphaproteobacteria.Other.Other	3.996102302			-
Bacteria.Planctomycetes.Planctomycetia.Planctomycetales.Planctomycetaceae.Planctomyces	3.571042649			-
Bacteria.Bacteroidetes.Flavobacteriia	5.263222304			-
Bacteria.Proteobacteria.Alphaproteobacteria.Rhizobiales.Rhizobiaceae.Rhizobium	2.761724435			-
Bacteria.Proteobacteria.Gammaproteobacteria.Enterobacteriales.Enterobacteriaceae	3.910494808			-
Bacteria.Planctomycetes.Planctomycetia	4.830167543			-
Bacteria.Proteobacteria.Deltaproteobacteria.Myxococcales	4.121240596			-
Bacteria.Actinobacteria.Actinobacteria.Actinomycetales.Microbacteriaceae	3.724919725			-
Bacteria.Proteobacteria.Gammaproteobacteria.Other.Other.Other	4.299841487			-
Bacteria.Bacteroidetes.Bacteroidia.Bacteroidales.Prevotellaceae	3.506289692			-
Bacteria.Actinobacteria.Actinobacteria.Actinomycetales.Microbacteriaceae.Leifsonia	2.757248729			-
Bacteria.Proteobacteria.Gammaproteobacteria.Pseudomonadales.Moraxellaceae.Other	4.198367494			-
Bacteria.Firmicutes.Negativicutes.Selenomonadales.Veillonellaceae	3.185682509			-
Bacteria.Proteobacteria.Betaproteobacteria.Other	3.426853844			-
Bacteria.Proteobacteria.Gammaproteobacteria.Legionellales.Legionellaceae.Legionella	3.971298153			-
Bacteria.Proteobacteria.Betaproteobacteria.Burkholderiales.Comamonadaceae.Comamonas	3.056726731			-
Bacteria.Firmicutes.Negativicutes.Selenomonadales	3.185682509			-
Bacteria.Firmicutes.Clostridia.Clostridiales	3.158752087			-
Bacteria.Bacteroidetes.Flavobacteriia.Flavobacteriales.Other.Other	3.66618079			-
Bacteria.Proteobacteria.Deltaproteobacteria.Myxococcales.Polyangiaceae.Other	3.38524373			-
Bacteria.Proteobacteria.Alphaproteobacteria.Other.Other.Other	3.996102302			-
Bacteria.Acidobacteria.Acidobacteria_Gp3.Other.Other.Other	3.151641757			-
Bacteria.Bacteroidetes.Sphingobacteriia.Sphingobacteriales.Chitinophagaceae.Terrimonas	4.290774827			-
Bacteria.Bacteroidetes.Bacteroidetes_incertae_sedis.Ohtaekwangia	3.280827649			-
Bacteria.Firmicutes.Clostridia.Clostridiales.Clostridiales_IncertaeSedisXI.Sedimentibacter	3.158752087			-
Bacteria.Bacteroidetes.Flavobacteriia.Flavobacteriales.Cryomorphaceae.Fluviicola	3.549850515			-
Bacteria.Acidobacteria.Acidobacteria_Gp6.Gp6	3.089267751			-
Bacteria.Acidobacteria.Acidobacteria_Gp3.Other	3.151641757			-
Bacteria.Bacteroidetes.Bacteroidetes_incertae_sedis.Ohtaekwangia.Ohtaekwangia.Ohtaekwangia	3.280827649			-
Bacteria.Bacteroidetes.Bacteroidetes_incertae_sedis.Ohtaekwangia.Ohtaekwangia	3.280827649			-
Bacteria.Acidobacteria.Acidobacteria_Gp6.Gp6.Gp6	3.089267751			-
Bacteria.Proteobacteria.Other.Other.Other	4.512650103			-
Bacteria.Chloroflexi.Anaerolineae.Anaerolineales.Anaerolineaceae	3.467962738			-
Bacteria.Proteobacteria.Alphaproteobacteria.Rhizobiales.Bradyrhizobiaceae.Bosea	3.775486584			-
Bacteria	6			-
Bacteria.Bacteroidetes.Bacteroidia.Bacteroidales.Porphyromonadaceae	3.177821722			-
Bacteria.Actinobacteria.Actinobacteria.Actinomycetales.Tsukamurellaceae.Tsukamurella	3.030057962			-
Bacteria.Planctomycetes.Planctomycetia.Planctomycetales.Planctomycetaceae	4.830167543			-
Bacteria.Proteobacteria.Deltaproteobacteria.Myxococcales.Polyangiaceae	4.022610118			-
Bacteria.Proteobacteria.Betaproteobacteria.Burkholderiales.Alcaligenaceae.Castellaniella	3.913150173			-
Bacteria.Chloroflexi.Anaerolineae	3.467962738			-
Bacteria.Proteobacteria.Gammaproteobacteria.Other.Other	4.299841487			-
